# Supplementary material for: Stress-induced plasticity of a CRH/GABA projection disrupts reward behaviors in mice
Source: Nat Commun. 2023 Feb 25;14:1088. doi: 10.1038/s41467-023-36780-x (PMC9968307; doi:10.1038/s41467-023-36780-x)
Supplement: Supplementary file 4 — Source Data [file 41467_2023_36780_MOESM4_ESM.zip]

Archive with 6 entries (6 files):
- Source data/Figure 2 source data.xlsx
- Source data/Figure 3 source data.xlsx
- Source data/Figure 4 source data.xlsx
- Source data/Supplementary Figure 1 source data.xlsx
- Source data/Supplementary Figure 2 source data.xlsx
- Source data/Supplementary Figure 3 source data.xlsx
