# Supplementary material for: Stress-induced plasticity of a CRH/GABA projection disrupts reward behaviors in mice
Source: Nat Commun. 2023 Feb 25;14:1088. doi: 10.1038/s41467-023-36780-x (PMC9968307; doi:10.1038/s41467-023-36780-x)
Supplement: Supplementary file 4 — Source Data [file 41467_2023_36780_MOESM4_ESM.zip › Source data/Figure 2 source data.xlsx]

## Sheet: Fig 2d
Cell	aCSF	Picrotoxin
↓	667.442	4.3724
	74.5351	0
	90.9386	0
	142.02	5.79334
	1051.95	31.1979
	233.928	94.6232
	981.581	48.3291

## Sheet: Fig 2e
	Time (minute)	Mean	SEM		Cell	aCSF	Picrotoxin
	0				↓	81.2999	1.99416
	1					98.2926	0
	2					98.2926	0
	3					135.985	0
	4	111.066	11.155			96.4636	0
	5	103.357	15.6851			64.1351	39.5638
	6	99.9882	9.91681			102.442	0
	7	104.847	9.79899
	8	96.2989	12.2805
	9	90.3641	12.4635
	10	95.0671	11.8694
	11	94.1838	16.8162
	12	84.4994	17.5703
	13	99.9253	12.6236
	14	94.2285	16.2343
	15	89.0172	21.3335
	16	81.017	21.013
	17	78.1975	20.4856
	18	72.0516	17.6963
	19	58.5737	17.3164
	20	53.9876	16.9592
	21	45.6135	14.7292
	22	37.2378	9.9608
	23	26.3888	8.00329
	24	25.5612	7.36081
	25	22.164	5.08369
	26	19.1564	5.0048
	27	16.4794	5.46166
	28	13.6651	5.35921
	29	12.9276	5.35511
	30	11.4191	5.27696
	31	10.271	5.29887
	32	10.4233	5.33783
	33	7.15063	5.6653
	34	6.95799	5.54958
	35	5.93686	5.61548
