# Supplementary material for: Stress-induced plasticity of a CRH/GABA projection disrupts reward behaviors in mice
Source: Nat Commun. 2023 Feb 25;14:1088. doi: 10.1038/s41467-023-36780-x (PMC9968307; doi:10.1038/s41467-023-36780-x)
Supplement: Supplementary file 4 — Source Data [file 41467_2023_36780_MOESM4_ESM.zip › Source data/Figure 3 source data.xlsx]

## Sheet: Figure 3d
	Male				Female
Mouse	Veh	CNO		Mouse	Veh	CNO
↓	0.3151	0.0994		↓	0.154	0.371
	0.4428	0.0819			0.294	0.201
	0.5144	0.3367			0.232	0.37
	0.3248	0.1059			0.192	0.259
	0.6213	0.3908			0.229	0.341
	0.4343	0.3099			0.261	0.398
	0.4167	0.1925			0.381	0.195
	0.5411	0.0525			0	0.055
	0.2511	0.4133			0.391	0.114
	0.4605	0.293			0.216	0.322
					0.283	0.216
					0.163	0.283

## Sheet: Figure 3e
	Male				Female
Mouse	Veh	CNO		Mouse	Veh	CNO
↓	123.985	37.3388		↓	131	63
	103.772	82.2764			95	80
	113.737	115.744			107	103
	109.175	107.775			136	138
	90.5668	87.4446			125	90
	129.922	97.2901			120	114.84
	90	96			130.84	111.4
	126	64			72.96	127.56
	112	83			122.96	116.92
	104	68			85.4	101.68
	111	87			124.96	92.84
	103	93			87.04	144.2

## Sheet: Figure 3f
	Male
Mouse	Veh	CNO
↓	0.3628	0.3307
	0.3963	0.5027
	0.3636	0.2082
	0.6112	0.6739
	0.619	0.6006
	0.4181	0.6169
	0.475	0.783
	0.463	0.5619
	0.392	0.3896
	0.485	0.5084
	0.375	0.5373

## Sheet: Figure 3g
	Male
Mouse	Veh	CNO
↓	101.455	115.242
	93.5431	81.7235
	124.524	126.392
	149.088	133.479
	114.186	109.104
	131.598	82.7688
	112.826	108.185
	137.238	73.6023

## Sheet: Figure 3h
	Male
Mouse	Off	On
↓	0.0824	0.0254
	0.1266	0.0561
	0.1012	0.0673
	0.1874	0.0444
	0.0163	0.07
	0.29	0.2165
	0.163	0
	0.2099	0.08
	0.18	0.0721

## Sheet: Figure 3i
	Male
Mouse	Off	On
↓	107.262	105.179
	143.358	94.972
	139.195	122.225
	143.159	97.2923
	106.417	69.5574
	109.1	125.748
	101.64	98.64
	129.68	84.84
	115.28	55.72
	102	76.88
	143.2	112.52
