# Supplementary material for: Stress-induced plasticity of a CRH/GABA projection disrupts reward behaviors in mice
Source: Nat Commun. 2023 Feb 25;14:1088. doi: 10.1038/s41467-023-36780-x (PMC9968307; doi:10.1038/s41467-023-36780-x)
Supplement: Supplementary file 4 — Source Data [file 41467_2023_36780_MOESM4_ESM.zip › Source data/Figure 4 source data.xlsx]

## Sheet: Figure 4b
Mouse	TR	ELA
↓	0.315	0.123
	0.442	0.2069
	0.514	0.117
	0.324	0.0803
	0.621	0.2767
	0.434	0.1709
	0.416
	0.541
	0.251
	0.46

## Sheet: Figure 4b inset
Mouse	TR	ELA
↓	0.186	0.037
	0.211	0.131
	0.115	0.241
	0.17	0.078
	0.218	0.0225
	0.0952	0.0351
	0.0652	0.0785
	0.0822	0.059
	0.0571	0.0862
		0.1163
		0.0911

## Sheet: Figure 4c
Mouse	TR	ELA
↓	94	76
	111	92
	97	71
	64	78
	102	103
	101	49
	110	87
	98	55

## Sheet: Figure 4d
Mouse	TR	ELA
↓	92	70
	90	77
	74	72
	86	77
	92	79
	73	69
	82	56
		65

## Sheet: Figure 4e
Mouse	TR	ELA
↓	0.1776	0.2553
	0	0.2922
	0.4513	0.3638
	0.1588	0.4164
	0.4303	0.8312
	0.3296	0.6174
	0.5185	0.7199
	0.4032	0.5375
	0.3403	0.5209

## Sheet: Figure 4f
Mouse	TR	ELA
↓	103.356	89.3082
	84.9224	126.382
	84.3619	117.381
	95.3117	119.26
	101.749	108.181
	86.0886	96.6022
	64.076	88.6896
	88.6501	118.706

## Sheet: Figure 4g
Mouse	TR	ELA
↓	0.1654	0.4416
	0.2454	0.2635
	0.5003	0.3769
	0.2513	0.3042
	0.0668	0.3582
	0.3229	0.47
	0.195	0.5315
	0.3553	0.3429
	0.488	0.3686

## Sheet: Figure 4h
Mouse	TR	ELA
↓	65.32	13.8
	116.96	51.12
	81.16	100.76
	47.72	68.72
	61.48	136.56
	126.52	46.48
	77.84	83.16
