# Supplementary material for: Stress-induced plasticity of a CRH/GABA projection disrupts reward behaviors in mice
Source: Nat Commun. 2023 Feb 25;14:1088. doi: 10.1038/s41467-023-36780-x (PMC9968307; doi:10.1038/s41467-023-36780-x)
Supplement: Supplementary file 4 — Source Data [file 41467_2023_36780_MOESM4_ESM.zip › Source data/Supplementary Figure 1 source data.xlsx]

## Sheet: Supplementary Figure 1b
Cre probe and CRH expression in CRH-ires-Cre mice
		Cells					% colocalization
	Mouse	dual Cre-CRH	CRH	Cre			dual/CRH	dual/Cre
	1	9	10	14			90	64.2857
	1	11	12	16			91.6667	68.75
	1	13	15	21			86.6667	61.9048
	1	19	21	29			90.4762	65.5172
	1	16	17	27			94.1176	59.2593
	1	16	19	23			84.2105	69.5652
	1	10	12	16			83.3333	62.5
						Mouse mean	88.6387	64.5403
	2	9	11	14			81.8182	64.2857
	2	13	15	19			86.6667	68.4211
	2	17	21	28			80.9524	60.7143
	2	15	17	23			88.2353	65.2174
	2	19	19	29			100	65.5172
	2	11	12	16			91.6667	68.75
						Mouse mean	88.2232	65.4843
	3	9	10	15			90	60
	3	14	15	21			93.3333	66.6667
	3	15	17	24			88.2353	62.5
	3	18	22	28			81.8182	64.2857
	3	21	25	31			84	67.7419
	3	14	15	19			93.3333	73.6842
	3	9	10	18			90	50
						Mouse mean	88.6743	63.5541
						Mean	88.5121	64.5262
