# Supplementary material for: Stress-induced plasticity of a CRH/GABA projection disrupts reward behaviors in mice
Source: Nat Commun. 2023 Feb 25;14:1088. doi: 10.1038/s41467-023-36780-x (PMC9968307; doi:10.1038/s41467-023-36780-x)
Supplement: Supplementary file 4 — Source Data [file 41467_2023_36780_MOESM4_ESM.zip › Source data/Supplementary Figure 2 source data.xlsx]

## Sheet: Suppl. Fig. 2a
	AAV2-mCherry				AAV2-hM3Dq
Mouse	Veh	CNO		Mouse	Veh	CNO
↓	83	82		↓	92	82
	84	86			90	76
	88	81			74	68
	93	73			86	84
	74	87			92	81
	82	71			73	79
					82	73
					71	52
					84	71
					77	79
					64	67
					71	70
					75	61
					76	33
					80	60
					74	69
					74	73

## Sheet: Suppl. Fig. 2b
	Palatable food					Sex-cue
	AAV2-hM3Dq					AAV2-hM3Dq
Mouse	Veh	CNO			Mouse	Veh	CNO
↓	0.2587	0.225			↓	134.309	76.4842
	0.316	0.2226				111.112	130.252
	0.273	0.3859				146.334	85.4528
	0.2788	0.2735				125.46	134.89
	0.3135	0.1603				143.545	99.1534
	0.3059	0.3022				89.8978	145.801
						103.491	108.396

## Sheet: Suppl. Fig. 2c
	AAV2-hM3Dq
Mouse	Veh	CNO
↓	6	22
	23	22
	14	28
	27	51
	11	30
	10	34

## Sheet: Suppl. Fig. 2d
	AAV2-hM3Dq
Mouse	Veh	CNO
↓	6.027	8.71607
	4.95596	7.23553
	7.7176	10.7172
	5.69649	1.6317
	7.01699	7.66004
	7.82747	5.51786
	6.43068	6.91185
	7.11223	8.61695
	6.01297	7.38562

## Sheet: Suppl. Fig. 2e
	AAV1-EYFP				AAV1-ChR2
Mouse	Off	On		Mouse	Off	On
↓	5.53	11.03		↓	24.34	12.87
	22.68	10.9			18.49	6.23
	10.17	18.93			15.38	14.3
	13	8.83			9.45	7.35
	9.65	11.48			12.56	16.69
	6.28	8.52			23.06	16.87
	6.25	6.3

## Sheet: Suppl. Fig. 2f
	AAV1-EYFP				AAV1-ChR2
Mouse	Off	On		Mouse	Off	On
↓	3.51006	7.25319		↓	7.19408	9.03299
	8.54656	6.82127			8.17705	17.9546
	4.98558	11.4329			11.5329	10.9775
	10.39	8.07614			8.71197	14.7308
	7.8859	12.3824			10.2857	13.6403
	9.86554	6.81325			16.8936	12.3868
	7.81177	10.0435			11.0739	9.68975
					7.1182	7.15626
					3.64896	5.39778
					7.2604	7.34036
					4.29544	10.6721

## Sheet: Suppl. Fig. 2g
	AAV1-EYFP
Mouse	Off	On
↓	0.2516	0.4138
	0.1581	0.0964
	0.0637	0.1249
	0.4009	0.3295
	0.1845	0.2557
	0.2205	0.0911
	0.1353	0.1059

## Sheet: Suppl. Fig. 2h
	AAV1-EYFP
Mouse	Off	On
↓	166.687	138.073
	91.1103	160.047
	167.02	119.606
	105.873	142.495
	120.74	133.62
	137.305	152.888
	139.559	105.873
