# Supplementary material for: Stress-induced plasticity of a CRH/GABA projection disrupts reward behaviors in mice
Source: Nat Commun. 2023 Feb 25;14:1088. doi: 10.1038/s41467-023-36780-x (PMC9968307; doi:10.1038/s41467-023-36780-x)
Supplement: Supplementary file 4 — Source Data [file 41467_2023_36780_MOESM4_ESM.zip › Source data/Supplementary Figure 3 source data.xlsx]

## Sheet: Suppl. Fig. 3a
	%
Mouse	TR	ELA
↓	0.7	10.2
	8.7	1.8
	22.4	3.4
	4.4	12.6
	3.3	3.9
	16.3	3
	11.2	7.4

## Sheet: Suppl. Fig. 3b
	%
Mouse	TR	ELA
↓	19.1	15.2
	9.8	35.4
	16.7	48.3
	13.4	31.4
	37.1	16.4
	33	26.1
	27.1	30.6
	21.5	36
	8.6	19.2
	31.9
	45.5
	21.5

## Sheet: Suppl. Fig. 3c
	AAV2-hM4Di
Mouse	TR	ELA
↓	12.6765	8.3682
	16.8747	13.403
	18.5254	18.6262
	20.7554	10.2119
	15.2265	14.0599
	8.00628	10.7693
	13.5955	11.7442
	13.5074	10.7838
	15.3868	12.8529

## Sheet: Suppl. Fig. 3d
	AAV2-hM4Di
Mouse	TR	ELA
↓	1.9	6.3
	8.8	3.9
	16.6	15
	18.6	15.8
	17.8	13.1
	4.4	6.6
	20.6	16.5

## Sheet: Suppl. Fig. 3e
	AAV2-mCherry				AAV2-hM4Di
Mouse	Veh	CNO		Mouse	Veh	CNO
↓	63	65		↓	70	78
	70	66			77	83
	79	70			72	81
	62	75			77	74
	72	74			79	81
	67	78			69	72
	67	77			56	77
					65	81
					76	77
					76	76
					65	82
					61	81
					72	71
